# Supplementary material for: Stable DOPG/Glycyrrhizin Vesicles with a Wide Range of Mixing Ratios: Structure and Stability as Seen by Scattering Experiments and Cryo-TEM
Source: Molecules. 2021 Aug 16;26(16):4959. doi: 10.3390/molecules26164959 (PMC8399256; doi:10.3390/molecules26164959)
Supplement: Supplementary file 1 [file molecules-26-04959-s001.zip]

Archive with 1 entries (1 files):
- molecules-1301406-supplementary.pdf
